# Supplementary material for: Lifestyle Score and Risk of Hypertension in the Airwave Health Monitoring Study of British Police Force Employees
Source: Int J Environ Res Public Health. 2023 Feb 24;20(5):4029. doi: 10.3390/ijerph20054029 (PMC10001706; doi:10.3390/ijerph20054029)
Supplement: Supplementary file 1 [file ijerph-20-04029-s001.zip]

Archive with 1 entries (1 files):
- ijerph-2151102-supplementary.pdf
